# Supplementary material for: Endometrial Cancer Staging: Is There Value in ADC?
Source: J Pers Med. 2023 Apr 25;13(5):728. doi: 10.3390/jpm13050728 (PMC10221521; doi:10.3390/jpm13050728)
Supplement: Supplementary file 1 [file jpm-13-00728-s001.zip]

Archive with 1 entries (1 files):
- jpm-2327067-supplementary.pdf
